# Supplementary material for: Costs and Causes of Oncology Drug Attrition With the Example of Insulin-Like Growth Factor-1 Receptor Inhibitors
Source: JAMA Netw Open. 2023 Jul 28;6(7):e2324977. doi: 10.1001/jamanetworkopen.2023.24977 (PMC10383012; doi:10.1001/jamanetworkopen.2023.24977)
Supplement: Supplement 2. — eTable 1. Calculation of Trial Expenses in $s eTable 2. Basket Trials Not in the Evaluate Ltd Database With the Estimation of Trial Expenses for the IGF-1R Inhibitor Arm Only eTable 3. Calculations to Establish the Mean Expenses per Patient per Phase [file jamanetwopen-e2324977-s002.xlsx]

## Sheet: Table of Contents
Jentzch V, Osipenko L, Scannell JW, Hickman JA. Costs and causes of oncology drug attrition with the examples of insulin-like growth factor 1 receptor inhibitors. JAMA Netw Open. 2023;6(7):e2324977.
doi:10.1001/jamanetworkopen.2023.24977
This supplemental material has been provided by the authors to give readers additional information about their work.
eTable 1. An Excel spreadsheet showing: the NCT13 designated trial number; the trial title; the drug code number; whether the trial was as a single agent or in a combina-tion; the name of the company or agency performing the trial; whether the trial was performed by industry or otherwise; the cancer indication; the trial start date; patient enrolment numbers; the trial phase; the trial status.
eTable 2. An Excel spreadsheet showing: NCT13 designated trials where expenses were not captured by the Evaluate Ltd database; the trial title; the drug code number; whether the trial was as a single agent or in a combination; the company or agency performing the trial; the type of company or agency; the cancer indica-tion; the trial start date; patient enrolment numbers; the trial phase; the tri…
eTable 3. An Excel spreadsheet showing the calculations to establish the mean expenses per patient per phase to be applied for trials where Evaluate Ltd were unable to provide estimates of expenditure.

## Sheet: eTable 1
Jentzch V, Osipenko L, Scannell JW, Hickman JA. Costs and causes of oncology drug attrition with the example of insulin-like growth factor-1 receptor inhibitors. JAMA Netw Open. 2023;6(7):e2324977. doi:10.1001/jamanetworkopen.2023.24977
eTable 1. Calculation of Trial Expenses in $s
eTable 2. Basket Trials Not in the Evaluate Ltd Database With The Estimation of Trial Expenses for the IGF-1R Inhibitor Arm Only
eTable 3. Calculations to Establish the Mean Expenses per Patient per Phase
This supplementary material has been provided by the authors to give readers additional information about their work.
eTable 1. An Excel spreadsheet showing: the NCT13 designated trial number; the trial title; the drug code number; whether the trial was as a single agent or in a combination; the name of the company or agency performing the trial;
whether the trial was performed by industry or otherwise; the cancer indication; the trial start date; patient enrolment numbers; the trial phase; the trial status.
This eTable in the Supplement shows Evaluate Ltd’s14 calculation of trial ex-penses in $s. The “Basket Evaluate” Table shows the real expenditure per patient and then an estimate, using a mean expenditure per patient,
of the IFG1R inhibitor arms (see Methods).
Evaluate
NCT designation	Brief trial title	Drug code	Single agent or combination	Company or agency performing the trial	Trial sponsor	Cancer indication	Date of trial	Patient enrolment	Phase of trial	Trial status	Programme expenses provided by Evaluate Ltd. ($ thousand)
NCT00562380	AMG-479 in Treating Patients With Advanced Solid Tumors or Non-Hodgkin Lymphoma	AMG479	Single	Amgen|National Cancer Institute (NCI)	Industry	Multiple	2005	64	Phase 1	Completed	11531
NCT00974896	QUILT-2.016: Study of AMG 479 With Biologics or Chemotherapy for Subjects With Advanced Solid Tumors	AMG479	Combination	NantCell, Inc.	Industry	Multiple	2006	46	Phase 1	Completed	8056.09
NCT00563680	QUILT-3.025: A Phase 2 Study of AMG 479 in Relapsed or Refractory Ewing's Family Tumor and Desmoplastic Small Round Cell Tumors	AMG479	Combination	NantCell, Inc.	Industry	Multiple	2007	38	Phase 2	Completed	6271.63
NCT00626106	QUILT-2.015: A Study of AMG 479 With Exemestane or Fulvestrant in Postmenopausal Women With Hormone Receptor Positive Locally Advanced or Metastatic Breast Cancer	AMG479	Combination	Nantcell, Inc.	Industry	Breast	2008	156	Phase 2	Completed	22802.5
NCT00807612	QUILT-2.017: Phase 1b/2 Study of AMG 479 in Combination With Paclitaxel and Carboplatin for 1st Line Treatment of Advanced Squamous Non-Small Cell Lung Cancer	AMG479	Combination	NantCell, Inc.	Industry	Non-Small Cell Lung	2009	49	Phase 1/Phase 2	Terminated	6290.77
NCT00813605	QUILT-2.018: Safety & Efficacy of FOLFIRI With AMG 479 or AMG 655 vs FOLFIRI Alone in KRAS-mutant Metastatic Colorectal Carcinoma	AMG479	Combination	Nantcell, Inc.	Industry	Colorectal	2009	155	Phase 2	Completed	23675.3
NCT01122199	Study of RAD001 + AMG479 for Patients With Advanced Solid Tumors	AMG479	Combination	Amgen|Novartis|Indiana University	Industry	Neoplasm	2010	27	Phase 1	Completed	4861.06
NCT01061788	A Trial of AMG 479, Everolimus (RAD001) and Panitumumab in Patients With Advanced Cancer - QUILT-3.007	AMG479	Combination	NantCell, Inc.|Jeffrey Clarke|Novartis Pharmaceuticals|Duke University	Industry	Non-Small Cell Lung	2010	43	Phase 1	Completed	9846.11
NCT01024387	AMG 479 in Advanced Carcinoid and Pancreatic Neuroendocrine Tumors	AMG479	Single	Amgen, Dana-Farber Cancer Institute, Brigham and Women's Hospital	Industry	Neuroendocrine	2010	60	Phase 2	Completed	10920
NCT01327612	Open Label Extension Study of Conatumumab and Ganitumab (AMG 479)	AMG479	Combination	Amgen	Industry	Multiple	2011	12	Phase 2	Completed	2544.7
NCT01231347	QUILT-2.014: Gemcitabine and AMG 479 in Metastatic Adenocarcinoma of the Pancreas	AMG479	Combination	NantCell, Inc.|Takeda	Industry	Pancreatic	2011	800	Phase 3	Terminated	103118
NCT01318642	Ganitumab in Locally Advanced Unresectable Adenocarcinoma of the Pancreas	AMG479	Combination	Amgen	Industry	Pancreatic	2012	10	Phase 2	Terminated	1172.97
NCT01708161	A Phase Ib/II Study of the Combination of BYL719 Plus AMG 479 in Adult Patients With Selected Solid Tumors	AMG479	Combination	NantCell, Inc.|Novartis Pharmaceuticals	Industry	PIK3CA	2012	47	Phase 1/Phase 2	Terminated	7593.81
NCT01562899	A Study of MEK162 and AMG 479 in Patients With Selected Solid Tumors	AMG479	Combination	Pfizer	Industry	Pancreatic	2012	77	Phase 1/Phase 2	Terminated	11126.1
NCT00819169	QUILT-3.026: AMG 655 in Combination With AMG 479 in Advanced, Refractory Solid Tumors	AMG479, AMG655	Combination	Nantcell, Inc.	Industry	Multiple	2009	89	Phase 1/Phase 2	Terminated	12979
NCT01233895	Study of AVE1642 Anti-IGF1R Monoclonal Antibody in Patients With Advanced Multiple Myeloma	AVE1642	Single	Sanofi	Industry	Multiple Myeloma	2006	26	Phase 1	Completed	3506.6
NCT00791544	Dose Finding Study of AVE1642 in Patients With Advanced or Metastatic Liver Carcinoma	AVE1642	Combination	Sanofi	Industry	Liver	2008	13	Phase 1/Phase 2	Terminated	1588.84
NCT00774878	Study of AVE1642 (IGF-1R/CD221) in Combination With Fulvestrant (Faslodex®) in Postmenopausal Patients With Advanced Hormono-dependent Breast Cancer	AVE1642	Combination	Sanofi	Industry	Breast	2008	18	Phase 2	Terminated	2370.7
NCT01062620	A Dose Escalating Clinical Trial of the IGF-1 Receptor Inhibitor AXL1717 in Patients With Advanced Cancer	AXL1717	Single	Axelar AB	Industry	Solid Tumors	2008	49	Phase 1	Completed	6487.99
NCT01466647	A Study of the IGF-1R Inhibitor AXL1717 in Combination With Gemcitabine HCL and Carboplatin to Treat Non-small-cell Lung Cancer (NSCLC)	AXL1717	Combination	Axelar AB	Industry	Non-Small Cell Lung	2011	12	Phase 1	Completed	1337.49
NCT01561456	Study of AXL1717 Compared to Docetaxel to Treat Squamous Cell Carcinoma or Adenocarcinoma of the Lung	AXL1717	Combination	Axelar AB	Industry	Lung	2011	100	Phase 2	Completed	11388
NCT01725555	A Study to Assess the Effect of Food on the Bioavailability of the IGF-1R Inhibitor AXL1717 in Patients With Advanced Malignant Tumors	AXL1717	Single	Axelar AB	Industry	Multiple	2012	13	Phase 1	Completed	1393.76
NCT01721577	Phase I/II Trial of Safety and Anti-tumor Efficacy of AXL1717(Picropodophyllin) in the Treatment of Recurrent Malignant Astrocytomas	AXL1717	Single	Axelar AB, Rush University Medical Center	Industry	Brain	2012	30	Phase 1/Phase 2	Unknown status	3607.12
NCT00555724	Phase 1 Study of BIIB022 (Anti-IGF-1R Monoclonal Antibody) in Relapsed/Refractory Solid Tumors	BIIB022	Single	Biogen	Industry	Solid Tumors	2008	40	Phase 1	Completed	5865.9
NCT00970580	A Study of BIIB022 in Combination With Paclitaxel and Carboplatin in Subjects With Non-Small Cell Lung Cancer	BIIB022	Combination	Biogen	Industry	Non-Small Cell Lung	2009	18	Phase 1	Completed	2485.88
NCT00956436	Sorafenib With BIIB022 in Hepatocellular Carcinoma (HCC)	BIIB022	Single	Biogen	Industry	Liver	2009	40	Phase 1	Completed	5424.03
NCT00569036	Multiple Dose Study In Cancer Patients: Safety and Tolerability of BMS-754807 in Advanced or Metastatic Solid Tumors	BMS-754807	Single	Bristol-Myers Squibb	Industry	Multiple	2008	63	Phase 1	Completed	4519.94
NCT00793897	Multiple Dose Study In Cancer Patients: Safety and Tolerability of BMS-754807 in Combination With Paclitaxel and Carboplatin in Patients With Advanced or Metastatic Solid Tumors	BMS-754807	Combination	Bristol-Myers Squibb	Industry	Solid Tumors	2009	21	Phase 1	Completed	1279.11
NCT00898716	Multiple Ascending Dose Study of BMS-754807 in Patients With Solid Tumors in Japan	BMS-754807	Single	Bristol-Myers Squibb	Industry	Neoplasm	2009	15	Phase 1	Completed	1748.22
NCT00788333	Combination Study of BMS-754807 and Herceptin® in Patients With Advanced or Metastatic Her-2-positive Breast Cancer	BMS-754807	Combination	Bristol-Myers Squibb	Industry	Breast	2009	40	Phase 1/Phase 2	Completed	4560.43
NCT00908024	Combination Study of BMS-754807 and Erbitux® in Subjects With Advanced or Metastatic Solid Tumors	BMS-754807	Combination	Bristol-Myers Squibb	Industry	Solid Tumors	2009	54	Phase 1/Phase 2	Terminated	8192.86
NCT01225172	Study of BMS-754807 Combined With Letrozole or BMS-754807 Alone in Patients With Hormone Receptor-Positive Breast Cancer and Resistance to Non-Steroidal Aromatase Inhibitors	BMS-754807	Combination	Bristol-Myers Squibb	Industry	Breast	2010	77	Phase 2	Terminated	9935.14
NCT01525823	Assessment of Blood Glucose Changes in Healthy Volunteers After BMS-754807 Alone or BMS-754807 With Metformin (NHV)	BMS-754807	Combination	Bristol-Myers Squibb	Industry	NA	2012	26	Phase 1	Completed	2468
NCT01536145	CP-751,871 Treatment For Patients With Multiple Myeloma	CP-751,871	Single	Pfizer	Industry	Multiple Myeloma	2003	47	Phase 1	Completed	7811.48
NCT01653158	CP-751,871 In Combination With Docetaxel In Advance Non-hematologic Malignancies	CP-751,871	Combination	Pfizer	Industry	Non-Hematologic	2005	46	Phase 1	Completed	7772.96
NCT00474760	Study Of Anti-IGF-IR CP-751,871 In Patients With Solid Tumors	CP-751,871	Single	Pfizer	Industry	Sarcoma	2005	65	Phase 1	Completed	11672.1
NCT00147537	Combination Study Of CP-751,871 With Paclitaxel And Carboplatin In Advanced Lung Cancer	CP-751,871	Combination	Pfizer	Industry	Non-Small Cell Lung	2005	282	Phase 1/Phase 2	Completed	53822.5
NCT00560573	Study Of CP-751,871 In Combination With Cisplatin And Gemcitabine In Chemotherapy-Naïve Patients With Advanced Non-Small Cell Lung Cancer	CP-751,871	Combination	Pfizer	Industry	Non-Small Cell Lung	2007	46	Phase 1	Completed	6531.13
NCT00560560	Study Using CP-751,871 In Patients With Stage IV Colorectal Cancer That Has Not Responded To Previous Anti-Cancer Treatments	CP-751,871	Single	Pfizer	Industry	Colorectal	2007	168	Phase 2	Completed	24585.8
NCT00372996	Study Of CP-751,871 In Combination With Exemestane In Postmenopausal Women With Hormone Receptor Positive Advanced Breast Cancer	CP-751,871	Combination	Pfizer	Industry	Breast	2007	219	Phase 2	Terminated	41389.9
NCT00603538	Study of CP-751,871 in Combination With Carboplatin and Paclitaxel in Advanced Lung Cancer	CP-751,871	Combination	Pfizer	Industry	Lung	2008	19	Phase 1	Completed	2413.42
NCT00729833	Study Of CP-751,871 In Combination With Sunitinib In Patients With Advanced Solid Tumors	CP-751,871	Combination	Pfizer	Industry	Solid Tumors	2008	45	Phase 1	Terminated	6835.71
NCT00728390	A Safety And Efficacy Study Of The Combination Of Oral PF-00299804 And Intravenous CP-751,871 Given Every 3 Weeks	CP-751,871	Combination	Pfizer	Industry	Neoplasm	2008	74	Phase 1	Completed	12682.7
NCT00560235	Study Of CP-751,871 In Patients With Ewing's Sarcoma Family Of Tumors	CP-751,871	Single	Pfizer	Industry	Sarcoma	2008	138	Phase 1/Phase 2	Completed	21984.9
NCT00927966	RAD001 in Combination With CP-751,871 in Patients Wtih Advanced Sarcomas and Other Malignant Neoplasms	CP-751,871	Combination	Pfizer, Dana-Farber Cancer Institute	Industry	Multiple	2009	21	Phase 1	Completed	2249.87
NCT00926263	A Pharmacokinetic And QT Study Of CP-751,871 In Healthy Subjects	CP-751,871	Single	Pfizer	Industry	NA	2009	28	Phase 1	Terminated	3636.21
NCT00976508	Figitumumab Combined With Pegvisomant For Advanced Solid Tumors	CP-751,871	Combination	Pfizer	Industry	Multiple	2009	24	Phase 1	Terminated	3680.23
NCT00977561	A Study Of Cisplatin (Or Carboplatin) And Etoposide With Or Without Figitumumab (CP-751,871) In Patients With Extensive-Stage Small Cell Lung Cancer	CP-751,871	Combination	Pfizer	Industry	Lung	2020	9	Phase 2	Terminated	1157.73
NCT04485949	A Phase 2b Clinical Study With a Combination Immunotherapy in Newly Diagnosed Patients With Glioblastoma Multiforme (GBM) - the ImmuneSense Study	IGV-001	Combination	Imvax	Industry	Brain	2021	93	Phase 2	Not yet recruiting	54891.1
NCT00785538	A Study of IMC-A12 in Participants With Tumors Who No Longer Respond to Treatment or For Whom No Treatment is Available	IMCA12	Single	Eli Lilly and Company	Industry	Solid Tumors	2005	24	Phase 1	Completed	4536.28
NCT00785941	A Study of IMC-A12 Every 2 Weeks in Patients With Tumors Who No Longer Respond to Treatment or No Treatment is Available	IMCA12	Single	Eli Lilly and Company	Industry	Solid Tumors	2006	16	Phase 1	Completed	2139.21
NCT00520481	Study With IMC-A12 (Cixutumumab) in Patients Who Have Not Previously Been Treated With Chemotherapy With Metastatic Prostate Cancer	IMCA12	Single	Eli Lilly and Company	Industry	Prostate	2007	41	Phase 2	Completed	7436.94
NCT00503685	Study Using IMC-A12 (Cixutumumab) With or Without Cetuximab in Participants With Metastatic Colorectal Cancer Who Have Failed a Treatment Regimen That Consisted of a Prior Anti-EGFR Therapy	IMCA12	Combination	Eli Lilly and Company	Industry	Colorectal	2007	65	Phase 2	Completed	8637.89
NCT00617734	Study of IMC-A12, Alone or in Combination With Cetuximab, in Participants With Recurrent or Metastatic Squamous Cell Carcinoma (MSCC) of the Head and Neck	IMCA12	Combination	Eli Lilly and Company	Industry	Head and Neck	2008	97	Phase 2	Completed	15222.2
NCT00668148	A Five-Tier, Open-Label Study of IMC-A12 in Advanced Sarcoma	IMCA12	Combination	Eli Lilly and Company	Industry	Sarcoma	2008	113	Phase 2	Completed	16476.7
NCT00728949	A Study for Safety and Effectiveness of IMC-A12 by Itself or Combined With Antiestrogens to Treat Breast Cancer	IMCA12	Combination	Eli Lilly and Company	Industry	Breast	2008	93	Phase 2	Completed	16753.5
NCT00683475	A Study of IMC-A12 or Ramucirumab Plus Mitoxantrone and Prednisone in Prostate Cancer	IMCA12	Combination	Eli Lilly and Company	Industry	Prostate	2008	138	Phase 2	Completed	20183.5
NCT00845039	A Study of Irinotecan and Cetuximab With or Without IMC-A12 for Treatment of Participants With Colon or Rectum Cancer Who Got Worse After Their First Treatment With Oxaliplatin and Bevacizumab	IMCA12	Combination	Eli Lilly and Company|NSABP Foundation Inc	Industry	Colorectal	2009	4	Phase 2	Terminated	530.197
NCT01007032	A Study of IMC-A12 in Advanced Solid Tumors	IMCA12	Single	Eli Lilly and Company	Industry	Solid Tumors	2009	21	Phase 1	Completed	4020.43
NCT00781911	A Study of Cixutumumab (IMC-A12) in Islet Cell Cancer	IMCA12	Single	Eli Lilly and Company	Industry	Carcinoma	2009	43	Phase 2	Completed	8292.47
NCT00906373	A Study of IMC-A12 in Combination With Sorafenib in Participants With Advanced Cancer of the Liver	IMCA12	Combination	Eli Lilly and Company	Industry	Liver	2009	47	Phase 2	Completed	8303.6
NCT00870870	A Study of IMC-A12 (Cixutumumab) With and Without Other Standard Chemotherapies in Participants With Lung Cancer Who Have Not Received Chemotherapy Before	IMCA12	Combination	Eli Lilly and Company	Industry	Non-Small Cell Lung	2009	64	Phase 2	Completed	9515.83
NCT01142388	Paclitaxel With or Without Cixutumumab as Second-Line Therapy in Treating Patients With Metastatic Esophageal Cancer or Gastroesophageal Junction Cancer	IMCA12	Combination	National Cancer Institute (NCI)	Academia	Gastroesophageal	2010	94	Phase 2	Active, not recruiting	11996.2
NCT00957853	Preoperative Treatment With Cetuximab and/or IMC-A12	IMCA12	Combination	Eli Lilly and Company, M.D. Anderson Cancer Center	Industry	Head and Neck	2011	16	Phase 2	Completed	2955.29
NCT01263782	BATTLE-FL: Front-Line Biomarker-Integrated Treatment Study in Non Small Cell Lung Cancer	IMCA12	Combination	Eli Lilly and Company, M.D. Anderson Cancer Center	Industry	Lung	2011	64	Phase 2	Completed	11981.3
NCT01232452	A Study in Non-Small Cell Lung Cancer	IMCA12	Combination	Eli Lilly and Company	Industry	Non-Small Cell Lung	2011	172	Phase 2	Completed	29887.1
NCT00921336	Safety Study to Evaluate KW-2450 in Subjects With Advanced Solid Tumor	KW-2450	Single	Kyowa Hakko Kirin Pharma, Inc.	Industry	Solid Tumors	2009	72	Phase 1	Completed	7719.31
NCT01199367	Safety, Tolerability, and Efficacy Study in Subjects With Advanced or Metastatic Breast Cancer	KW-2450	Combination	Kyowa Hakko Kirin Pharma, Inc.	Industry	Breast	2010	11	Phase 1	Terminated	1289.2
NCT00635778	A Dose-finding Study of Dalotuzumab in Subjects With Advanced Solid Tumors (MK-0646-002)	MK0646	Single	Merck Sharp & Dohme Corp.	Industry	Solid Tumors	2006	50	Phase 1	Completed	7180
NCT00701103	Dose Escalation Trial of Dalotuzumab (MK-0646) in Advanced Solid Tumors and Multiple Myeloma (MK-0646-001)	MK0646	Single	Merck Sharp & Dohme Corp.	Industry	Multiple	2006	80	Phase 1	Completed	13470
NCT00614393	Study of Dalotuzumab (MK-0646) in Combination With Cetuximab and Irinotecan in Metastatic Colorectal Cancer (MK-0646-004)	MK0646	Combination	Mercke Sharp & Dohme Corp.	Industry	Colorectal	2007	344	Phase 2	Completed	92790
NCT00694356	Study of Dalotuzumab (MK-0646) in Adults With Solid Tumors (MK-0646-009)	MK0646	Single	Mercke Sharp & Dohme Corp.	Industry	Neoplasm	2008	15	Phase 1	Completed	1800
NCT00610129	Clinical and Translational Study of MK-0646 in Patients With Metastatic Neuroendocrine Tumors (NET)	MK0646	Single	Memorial Sloan Kettering Cancer Center	Academia	Neuroendocrine	2008	25	Phase 2	Completed	3260
NCT00730379	A Combination Study With Ridaforolimus (MK8669) and Dalotuzumab (MK0646) in Patients With Advanced Cancer (8669-004)	MK0646	Combination	Mercke Sharp & Dohme Corp.	Industry	Neoplasm	2008	87	Phase 1	Completed	12530
NCT00654420	A Study Evaluating Dalotuzumab (MK-0646) in Combination With Erlotinib for Participants With Non-Small Cell Lung Cancer (MK-0646-007)	MK0646	Combination	Mercke Sharp & Dohme Corp.	Industry	Non-Small Cell Lung	2008	95	Phase 2	Completed	15010
NCT00769483	MK-0646 and Gemcitabine +/- Erlotinib for Patients With Advanced Pancreatic Cancer	MK0646	Combination	Merck Sharp & Dohme Corp., M.D. Anderson Cancer Center	Industry	Pancreatic	2008	81	Phase 1/Phase 2	Completed	21130
NCT00869752	MK-0646, Etoposide, and Cisplatin in Treating Patients With Extensive-Stage Small Cell Lung Cancer	MK0646	Combination	Merck Frosst Canada Ltd.|Canadian Cancer Trials Group|NCIC Clinical Trials Group	Industry	Lung	2009	12	Phase 1/Phase 2	Completed	880
NCT00903006	Trial of Fulvestrant, MK-0646, and Dasatinib for Metastatic Hormone Receptor-Positive HER2-Negative Breast Cancer	MK0646	Combination	M.D. Anderson Cancer Center	Academia	Breast	2009	11	Phase 1/Phase 2	Terminated	1630
NCT00925015	Phase I Study of Dalotuzumab (MK-0646) in Combination With Cetuximab and Irinotecan in Participants With Colorectal Cancer (MK-0646-016)	MK0646	Combination	Mercke Sharp & Dohme Corp.	Industry	Colorectal	2009	20	Phase 1	Completed	2610
NCT00799240	MK-0646 Insulin Growth Factor 1 Receptor Antibody in Stage IIIb or IV Metastatic Non-Squamous Lung Cancer	MK0646	Combination	Merck Sharp & Dohme Corp.|University of Kansas Medical Center	Industry	Non-Small Cell Lung	2009	27	Phase 2	Completed	4670
NCT00759785	A Study of Dalotuzumab (MK-0646) in Breast Cancer Patients (MK-0646-013)	MK0646	Single	Merck Sharp & Dohme Corp.	Industry	Breast	2009	48	Phase 1	Completed	6220
NCT00729742	Phase I Imaging Study Evaluating Dalotuzumab (MK0646) in Combination With Erlotinib for Patients With Non-Small Cell Lung Cancer (MK-0646-008)	MK0646	Combination	Mercke Sharp & Dohme Corp.	Industry	Non-Small Cell Lung	2009	49	Phase 1	Completed	6870
NCT01243762	A Study of Dalotuzumab + MK-2206, Dalotuzumab + MK-0752, and Dalotuzumab + Ridaforolimus Combination Therapies in Participants With Advanced Cancer (MK-0646-027)	MK0646	Combination	Merck Sharp & Dohme Corp.	Industry	Neoplasm	2010	47	Phase 1	Terminated	6830
NCT01220570	The Growth Factor Signature (GFS) as an Intermediate Biomarker of Response for Development of PI3K-Pathway Inhibitors in Patients With Breast Cancer (MK-8669-050)	MK0646	Combination	Merck Sharp & Dohme Corp.	Industry	Breast	2010	63	Phase 1	Completed	8910
NCT01234857	A Study of Ridaforolimus (MK-8669) in Combination With Dalotuzumab (MK-0646) Compared to Standard of Care Treatment in Estrogen Receptor Positive Breast Cancer Patients (MK-8669-041 AM3)	MK0646	Combination	Merck Sharp & Dohme Corp.	Industry	Breast	2010	115	Phase 2	Completed	16410
NCT01609231	A Trial of Dalotuzumab in Combination With Irinotecan Versus Cetuximab and Irinotecan for Participants With Metastatic Rectal Cancers (mRC) (MK-0646-025)	MK0646	Combination	Merck Sharp & Dohme Corp.	Industry	Colorectal	2012	11	Phase 2	Terminated	1560
NCT01431547	Study of Dalotuzumab Alone and With Ridaforolimus in Pediatric Participants With Advanced Solid Tumors (MK-8669-062 AM1)	MK0646	Combination	Merck Sharp & Dohme Corp.	Industry	Solid Tumors	2012	21	Phase 1	Completed	2340
NCT01605396	A Phase II Trial of Ridaforolimus and Exemestane, Compared to Ridaforolimus, Dalotuzumab and Exemestane in Participants With Breast Cancer (MK-8669-064)	MK0646	Combination	Merck Sharp & Dohme Corp.	Industry	Breast	2012	80	Phase 2	Completed	13720
NCT00551213	A Study to Determine the Activity of Robatumumab (SCH 717454, MK-7454) in Participants With Relapsed or Recurrent Colorectal Cancer (P04721, MK-7454-003)	MK7454	Combination	Merck Sharp & Dohme Corp.	Industry	Colorectal	2007	67	Phase 2	Completed	8720
NCT00617890	A Study to Determine the Activity of Robatumumab (SCH 717454) in Participants With Relapsed Osteosarcoma or Ewing's Sarcoma (MK-7454-002/P04720)	MK7454	Single	Merck Sharp & Dohme Corp.	Industry	Multiple	2008	219	Phase 2	Terminated	37330
NCT00960063	A Study of Robatumumab (SCH 717454, MK-7454) in Combination With Different Treatment Regimens in Pediatric Participants With Advanced Solid Tumors (P05883, MK-7454-006)	MK7454	Combination	Merck Sharp & Dohme Corp.	Industry	Solid Tumors	2009	4	Phase 1	Terminated	500
NCT00954512	Study of Robatumumab (SCH 717454, MK-7454) in Combination With Different Treatment Regimens in Participants With Advanced Solid Tumors (P04722, MK-7454-004)	MK7454	Combination	Merck Sharp & Dohme Corp.	Industry	Neoplasm	2009	15	Phase 1/Phase 2	Terminated	1940
NCT01733004	A Phase 1 Study of MM-141 in Patients With Advanced Solid Tumors	MM141	Single	Merrimack Pharmaceuticals	Industry	Liver	2012	42	Phase 1	Completed	23072.5
NCT02538627	Phase 1 Combination Study of MM-151 With MM-121, MM-141, or Trametinib	MM141	Combination	Merrimack Pharmaceuticals	Industry	Multiple	2015	5	Phase 1	Terminated	1572.5
NCT02399137	A Phase 2 Study of MM-141 Plus Nab-paclitaxel and Gemcitabine in Front-line Metastatic Pancreatic Cancer (CARRIE)	MM141	Combination	Merrimack Pharmaceuticals	Industry	Pancreatic	2015	88	Phase 2	Completed	45703.5
NCT00514306	Study of Intermittent OSI-906 Dosing	OSI906	Single	Astellas Pharma Inc	Industry	Solid Tumors	2007	79	Phase 1	Completed	10567
NCT00514007	Study of Continuous OSI-906 Dosing	OSI906	Single	Astellas Pharma Inc	Industry	Solid Tumors	2007	95	Phase 1	Completed	14624.3
NCT00739453	A Phase 1 Dose-escalation Study of OSI-906 and Erlotinib (Tarceva®)	OSI906	Combination	Astellas Pharma Inc	Industry	Solid Tumors	2008	95	Phase 1	Completed	12952.5
NCT00924989	A Study of OSI-906 in Patients With Locally Advanced or Metastatic Adrenocortical Carcinoma	OSI906	Single	Astellas Pharma Inc	Industry	Adrenocortical	2009	139	Phase 3	Completed	18468.9
NCT00889382	A Study Evaluating Intermittent and Continuous OSI-906 and Weekly Paclitaxel in Patients With Recurrent Epithelial Ovarian Cancer (and Other Solid Tumors)	OSI906	Combination	Astellas Pharma Inc	Industry	Multiple	2009	152	Phase 1/Phase 2	Completed	21641.7
NCT01154335	Everolimus and OSI-906 for Patients With Refractory Metastatic Colorectal Cancer	OSI906	Combination	OSI Pharmaceuticals, Novartis Pharmaceuticals	Industry	Colorectal	2010	18	Phase 1	Completed	2333.62
NCT01334710	A Phase II Trial of OSI-906 and Sorafenib in Advanced Hepatocellular Cancer	OSI906	Combination	OSI Pharmaceuticals	Industry	Liver	2011	3	Phase 2	Terminated	305.659
NCT01101906	A Randomized, Placebo-controlled, Double-blind Phase 2 Study With OSI-906 in Patients With Advanced HCC	OSI906	Single	Astellas Pharma Inc	Industry	Liver	2011	23	Phase 2	Terminated	2392.01
NCT01221077	Study of Erlotinib (Tarceva®) in Combination With OSI-906 in Patients With Advanced Non-small Cell Lung Cancer (NSCLC) With Activating Mutations of the Epidermal Growth Factor Receptor (EGFR) Gene	OSI906	Combination	Astellas Pharma Inc	Industry	Non-Small Cell Lung	2011	88	Phase 2	Completed	11318.4
NCT01529684	A Study to Look at How a Single Oral Dose of 14C-OSI-906 is Absorbed, Broken Down and Eliminated in the Body	OSI906	Combination	Astellas Pharma Inc	Industry	Solid Tumors	2012	5	Phase 1	Completed	2090
NCT01672736	A Trial of ASP7487 (OSI-906) in Combination With Bortezomib for the Treatment of Relapsed Multiple Myeloma	OSI906	Combination	Astellas Pharma Inc|University Health Network, Toronto|Multiple Myeloma Research Consortium	Industry	Multiple Myeloma	2012	19	Phase 1/Phase 2	Terminated	2632.07
NCT02057380	A Rollover Study for Subjects That Have Participated in an Astellas Sponsored Linsitinib Trial	OSI906	Combination	Astellas Pharma Inc	Industry	Solid Tumors	2014	13	Phase 2	Completed	1540.93
NCT02546544	Eurosarc Trial of Linsitinib in Advanced Ewing Sarcoma	OSI906	Single	Astellas Pharma Inc|European Organisation for Research and Treatment of Cancer - EORTC|European Commission|Oxford University Hospitals NHS Trust	Industry	Sarcoma	2014	16	Phase 2	Completed	1833.55
NCT01779336	Clinical Study of Oral IGF-1R Inhibitor in Subjects With Advanced Refractory Solid Tumors	PL225B	Single	Piramal Enterprises Limited	Industry	Solid Tumors	2012	70	Phase 1	Suspended	8290
NCT00400361	A Multiple Ascending Dose Study of R1507 in Patients With Advanced Solid Tumors.	RG1507	Single	Hoffmann-La Roche	Industry	Neoplasm	2006	98	Phase 1	Completed	27010
NCT00560144	A Multiple Ascending Dose Study of R1507 in Children and Adolescents With Advanced Solid Tumors.	RG1507	Single	Hoffmann-La Roche	Industry	Neoplasm	2007	34	Phase 1	Completed	8580
NCT00773383	A Study of the Effect of R1507 in Combination With Tarceva (Erlotinib) on Progression-Free Survival in Patients With Stage IIIb/IV Non-Small Cell Lung Cancer (NSCLC) Having Received Tarceva Monotherapy.	RG1507	Combination	Hoffmann-La Roche	Industry	Non-Small Cell Lung	2008	35	Phase 2	Terminated	6530
NCT00796107	A Study of R1507 in Combination With Letrozole in Postmenopausal Women With Advanced Breast Cancer	RG1507	Combination	Hoffmann-La Roche	Industry	Breast	2009	6	Phase 2	Terminated	390
NCT00882674	A Study to Evaluate the Biological Activity of R1507 in Women With Operable Breast Cancer	RG1507	Single	Hoffmann-La Roche	Industry	Breast	2009	8	Phase 1	Completed	1530
NCT00985374	A Multiple Ascending Dose Study of the mTOR Inhibitor (RAD001) in Combination With R1507 in Patients With Advanced Solid Tumors	RG1507	Combination	Hoffmann-La Roche	Industry	Neoplasm	2009	11	Phase 1	Terminated	1530
NCT00811993	A Study of R1507 in Combination With Multiple Standard Chemotherapy Treatments in Patients With Advanced Solid Tumors	RG1507	Combination	Hoffmann-La Roche	Industry	Neoplasm	2009	104	Phase 1	Terminated	25810
NCT00464113	Study of XL228 in Subjects With Chronic Myeloid Leukemia or Philadelphia-Chromosome-Positive Acute Lymphocytic Leukemia	XL228	Single	Exelixis	Industry	Chronic Myeloid Leukemia	2007	49	Phase 1	Terminated	6488.23
NCT00526838	Study of XL228 Administered Intravenously to Subjects With Advanced Malignancies	XL228	Single	Exelixis	Industry	Multiple	2007	84	Phase 1	Terminated	11287.1
							Total patient enrolment	7812		Total cost (thousand)	1.33075e+06
										Total cost (million)	1330.75
Basket Evaluate
NCT designation	Brief trial title	Drug code	Single agent or combination	Company or agency performing the trial	Trial sponsor	Cancer indication	Date of trial	Patient enrolment (Total)	Patient enrolment (IGF1R-arm only)	Phase of trial	Trial status	Programme costs provided by Evaluate Ltd. (thousand)	Calculated programme cost per patient (thousand)	Estimated expenses for IGF1R-arm only ($thousand)
NCT00788957	Panitumumab Combination Study With Rilotumumab or Ganitumab in Wild-type Kirsten Rat Sarcoma Virus Oncogene Homolog (KRAS) Metastatic Colorectal Cancer (mCRC)	AMG479	Combination	Amgen	Industry	Colorectal	2008	153	46	Phase 1/Phase 2	Completed	27022.8	176.62	8124.51
NCT00891930	Study to Evaluate Mechanisms of Acquired Resistance to Panitumumab	AMG479	Combination	Amgen	Industry	Colorectal	2009	76	36	Phase 2	Completed	12560.6	165.271	5949.76
NCT00791154	QUILT-2.013: A Trial of AMG 479 or AMG 102 in Combination With Platinum-based Chemotherapy as First-Line Treatment for Extensive Stage Small Cell Lung Cancer	AMG479	Combination	Nantcell, Inc.	Industry	Lung	2008	204	74	Phase 1/Phase 2	Completed	33870.1	166.03	12286.2
NCT01042379	I-SPY TRIAL: Neoadjuvant and Personalized Adaptive Novel Agents to Treat Breast Cancer (I-SPY)	AMG479	Combination	QuantumLeap Healthcare Collaborative	Industry	Breast	2010	4000	257	Phase 2	Recruiting	1.25613e+06	314.032	80706.2
NCT00630552	QUILT-2.019: A Study of AMG 655 or AMG 479 in Combination With Gemcitabine for Treatment of Metastatic Pancreatic Cancer	AMG479, AMG655	Combination	NantCell, Inc.	Industry	Pancreatic	2007	138	42	Phase 1/Phase 2	Completed	23653.4	171.401	7198.86
NCT00313781	Study of CP-751,871 in Combination With Docetaxel and Prednisone in Patients With Hormone Insensitive Prostate Cancer (HRPC)	CP-751,871	Combination	Pfizer	Industry	Prostate	2006	204	134	Phase 2	Completed	36069.1	176.809	23692.5
NCT00596830	Carboplatin And Paclitaxel With Or Without CP-751, 871 (An IGF-1R Inhibitor) For Advanced NSCLC Of Squamous, Large Cell And Adenosquamous Carcinoma Histology	CP-751,871	Combination	Pfizer	Industry	Carcinoma	2008	681	338	Phase 3	Terminated	105151	154.406	52189.3
NCT00673049	Trial Of CP-751, 871 And Erlotinib In Refractory Lung Cancer	CP-751,871	Combination	Pfizer	Industry	Carcinoma	2008	583	289	Phase 3	Terminated	87172.5	149.524	43212.4
NCT01186861	Phase 2 Study of Maintenance OSI-906 Plus Erlotinib (Tarceva®), or Placebo Plus Erlotinib in Patients With Nonprogression Following 4 Cycles of Platinum-based Chemotherapy	OSI906	Combination	Astellas Pharma Inc	Industry	Non-Small Cell Lung	2011	205	102	Phase 2	Completed	27785.8	135.54	13825.1
NCT00760929	A Study of the Effect of R1507 in Combination With Tarceva (Erlotinib) on Progression-Free Survival in Patients With Stage IIIb/IV Non-Small Cell Lung Cancer (NSCLC).	RG1507	Combination	Hoffmann-La Roche	Industry	Non-Small Cell Lung	2008	171	114	Phase 2	Terminated	33086.2	193.487	22057.5
NCT00642941	A Study of R1507 in Participants With Recurrent or Refractory Sarcoma	RG1507	Single	Hoffmann-La Roche|Sarcoma Alliance for Research through Collaboration	Industry	Sarcoma	2007	317	115	Phase 2	Terminated	81245.9	256.296	29474.1
								Total patient enrolment	1547				Total cost (thousand)	298716
													Total cost (million)	298.716

## Sheet: eTable 2
eTable 2. An Excel spreadsheet showing: NCT13 designated trials where expenses were not captured by the Evaluate Ltd database; the trial title; the drug code number; whether the trial was as a single agent or in a combination;
the company or agency performing the trial; the type of company or agency; the cancer indica-tion; the trial start date; patient enrolment numbers; the trial phase; the trial sta-tus; the estimated trial program costs per patient per phase
(see Methods for Non-Evaluate costed trials); Table showing four basket trials not in the Evaluate Ltd database with the estimation of trial expenses for the IGF1R inhibitor arm only (*estimated patient numbers).
Expense Estimation
NCT designation	Brief trial title	Drug code	Single agent or combination	Company or agency performing the trial	Trial sponsor	Cancer indication	Date of trial	Patient enrolment	Phase of trial	Trial status	Estimated programme cost per patient	Estimated programme cost (thousand)
NCT01479179	Trastuzumab in Combination With AMG 479 in HER-2 Overexpressing MBC Progressing on Trastuzumab	AMG479	Combination	Amgen|M.D. Anderson Cancer Center	Industry	Breast	2012	64*	Phase 1/Phase 2	Withdrawn	174889	11127.3
NCT00719212	Study of AMG 479 as Second Line Therapy in Patients With Recurrent Platinum-sensitive Ovarian Cancer	AMG479	Combination	Translational Research in Oncology	Industry	Ovarian	2009	61	Phase 2	Completed	202883	12375.8
NCT00718523	Study of Adding AMG 479 to First Line Chemotherapy in Patients With Optimally Debulked Epithelial Ovarian Cancer	AMG479	Combination	Translational Research in Oncology	Industry	Ovarian	2009	170	Phase 2	Terminated	154444	26255.5
NCT00678626	Phase 2 Trial Of CP-751,871 And Docetaxel In Advanced Breast Cancer	CP-751,871	Combination	Pfizer	Industry	Breast	2009	77*	Phase 2	Withdrawn	154444	11953.5
NCT00907504	Study Of The Effect Of CP-751,871 In Combination With Gemcitabine And Cisplatin In Patients With Advanced Non-Small Cell Lung Cancer (ADVIGO1017)	CP-751,871	Combination	Pfizer	Industry	Non-Small Cell Lung	2010	376*	Phase 3	Withdrawn	154444	58009.2
NCT00635245	CP-751871 In Treating Women With Early-Stage Breast Cancer That Can Be Removed By Surgery	CP-751,871	Single	Pfizer	Industry	Breast	NA	40*	Phase 1	Withdrawn	154444	6145.49
NCT00684983	Capecitabine and Lapatinib Ditosylate With or Without Cixutumumab in Treating Patients With Previously Treated HER2-Positive Stage IIIB-IV Breast Cancer	IMCA12	Combination	National Cancer Institute (NCI)|Southwest Oncology Group	Industry	Breast	2008	64	Phase 2	Completed	202883	12984.5
NCT01175291	FOLFOX/Bevacizumab +/- MK-0646 in Metastatic Colorectal Cancer	MK0646	Single	Merck Sharp & Dohme Corp., H. Lee Moffitt Cancer Center and Research Institute	Industry	Colorectal	2010	77*	Phase 2	Withdrawn	154444	11953.5
NCT01567384	A Phase I Study of OSI-906 in Combination With Pemetrexed in Advanced Solid Tumor Malignancies	OSI906	Combination	OSI Pharmaceuticals, Emory University	Industry	Neoplasm	2012	40*	Phase 1	Withdrawn	154444	6145.49
NCT01427205	Phase II Study of Cetuximab With or Without OSI-906 in Head and Neck Squamous Cell Carcinoma (HNSCC)	OSI906	Combination	OSI Pharmaceuticals|M.D. Anderson Cancer Center	Industry	Head and Neck	2013	77*	Phase 2	Withdrawn	154444	11953.5
							Total patient enrolment	1046			Total cost (thousand)	168904
											Total cost (million)	168.904
NCT designation	Brief trial title	Drug code	Single agent or combination	Company or agency performing the trial	Trial sponsor	Cancer indication	Date of trial	Patient enrolment	Phase of trial	Trial status	Estimated programme cost per patient	Estimated programme cost (thousand)		0.5 Estimated programme cost per patient	0.5 Estimated programme cost (thousand)		0.2 Estimated programme cost per patient	0.2 Estimated programme cost (thousand)
NCT04129151	Palbociclib + Ganitumab In Ewing Sarcoma	AMG479	Combination	Dana-Farber Cancer Institute	Academia	Sarcoma	2019	18	Phase 2	Active, not recruiting	202883	3651.89		101441	1825.94		40576.5	730.377
NCT01473303	Combination Chemotherapy With or Without Ganitumab in Treating Patients With Previously Untreated Metastatic Pancreatic Cancer	AMG479	Combination	National Cancer Institute (NCI)	Academia	Pancreatic	2012	64*	Phase 1/Phase 2	Withdrawn	174889	11127.3		87444.7	5563.67		34977.9	2225.47
NCT02306161	Combination Chemotherapy With or Without Ganitumab in Treating Patients With Newly Diagnosed Metastatic Ewing Sarcoma	AMG479	Combination	National Cancer Institute (NCI)	Academia	Sarcoma	2014	312	Phase 3	Active, not recruiting	132870	41455.4		66434.9	20727.7		26574	8291.07
NCT01298401	Ganitumab and Gemcitabine Hydrochloride Followed by Radiation Therapy, Ganitumab, Capecitabine, and Maintenance Therapy in Treating Patients With Locally Advanced Cancer of the Pancreas	AMG479	Combination	National Cancer Institute (NCI), Radiation Therapy Oncology Group	Academia	Pancreatic	2012	8	Phase 1	Completed	163917	1311.34		81958.6	655.669		32783.4	262.268
NCT03041701	Insulin-like Growth Factor 1 Receptor (IGF-1R) Antibody AMG479 (Ganitumab) in Combination With the Src Family Kinase (SFK) Inhibitor Dasatinib in People With Embryonal and Alveolar Rhabdomyosarcoma	AMG479	Combination	National Cancer Institute (NCI)|National Institutes of Health Clinical Center (CC)	Academia	Sarcoma	2017	40	Phase 1/Phase 2	Recruiting	174889	6995.58		87444.7	3497.79		34977.9	1399.12
NCT00872404	A Study of CP-751,871 in Patients With Recurrent Squamous Head and Neck Carcinoma	CP-751,871	Single	Cliniques universitaires Saint-Luc- Université Catholique de Louvain	Academia	Head and Neck	2009	37	Phase 2	Terminated	154444	5714.43		77222	2857.21		30888.8	1142.89
NCT02507583	Antisense102: Pilot Immunotherapy for Newly Diagnosed Malignant Glioma	IGF1R AS ODN	Single	Thomas Jefferson University	Academia	Brain	2015	33	Phase 1	Completed	163917	5409.27		81958.6	2704.63		32783.4	1081.85
NCT01550523	Pilot Immunotherapy Trial for Recurrent Malignant Gliomas	IGF1R AS ODN	Single	Thomas Jefferson University, Sidney Kimmel Cancer Center at Thomas Jefferson University	Academia	Brain	2012	13	Phase 1	Completed	163917	2130.92		81958.6	1065.46		32783.4	426.185
NCT00778817	IMC-A12 With Mitotane vs Mitotane Alone in Recurrent, Metastatic, or Primary ACC That Cannot Be Removed by Surgery	IMCA12	Combination	National Cancer Institute (NCI)	Academia	Adrenocortical	2008	20	Phase 2	Terminated	154444	3088.88		77222	1544.44		30888.8	617.776
NCT00778167	Erlotinib Hydrochloride With or Without Cixutumumab in Treating Patients With Stage III or Stage IV Non-Small Cell Lung Cancer	IMCA12	Combination	National Cancer Institute (NCI)	Academia	Lung	2008	18	Phase 1/Phase 2	Completed	174889	3148.01		87444.7	1574		34977.9	629.602
NCT00639509	IMC-A12 in Treating Patients With Advanced Liver Cancer	IMCA12	Single	National Cancer Institute (NCI)	Academia	Liver	2008	24	Phase 2	Completed	202883	4869.18		101441	2434.59		40576.5	973.836
NCT00720174	Cixutumumab and Doxorubicin Hydrochloride in Treating Patients With Unresectable, Locally Advanced, or Metastatic Soft Tissue Sarcoma	IMCA12	Single	National Cancer Institute (NCI)	Academia	Multiple	2008	30	Phase 1	Completed	163917	4917.52		81958.6	2458.76		32783.4	983.503
NCT00609141	IMC-A12 in Treating Young Patients With Relapsed or Refractory Ewing Sarcoma/Peripheral Primitive Neuroectodermal Tumor or Other Solid Tumor	IMCA12	Combination	National Cancer Institute (NCI)	Academia	Multiple	2008	34	Phase 1	Completed	163917	5573.19		81958.6	2786.59		32783.4	1114.64
NCT00699491	Cixutumumab and Temsirolimus in Treating Patients With Locally Recurrent or Metastatic Breast Cancer	IMCA12	Combination	National Cancer Institute (NCI)	Academia	Breast	2008	48	Phase 1/Phase 2	Completed	174889	8394.69		87444.7	4197.35		34977.9	1678.94
NCT00678769	Cixutumumab and Temsirolimus in Treating Patients With Locally Advanced or Metastatic Cancer	IMCA12	Combination	National Cancer Institute (NCI)	Academia	Neoplasm	2008	72	Phase 1	Completed	163917	11802		81958.6	5901.02		32783.4	2360.41
NCT00617708	S0727 Gemcitabine Hydrochloride and Erlotinib Hydrochloride With or Without Monoclonal Antibody Therapy in Treating Patients With Metastatic Pancreatic Cancer That Cannot Be Removed By Surgery	IMCA12	Combination	National Cancer Institute (NCI)	Academia	Pancreatic	2008	134	Phase 1/Phase 2	Completed	174889	23435.2		87444.7	11717.6		34977.9	4687.04
NCT01026623	Cixutumumab and Temsirolimus in Treating Patients With Metastatic Prostate Cancer	IMCA12	Combination	National Cancer Institute (NCI)	Academia	Prostate	2009	16	Phase 1/Phase 2	Completed	174889	2798.23		87444.7	1399.12		34977.9	559.646
NCT01008566	Cixutumumab and Sorafenib Tosylate in Treating Patients With Advanced Liver Cancer	IMCA12	Combination	National Cancer Institute (NCI)	Academia	Liver	2009	21	Phase 1	Completed	163917	3442.26		81958.6	1721.13		32783.4	688.452
NCT01061749	Selumetinib and Cixutumumab in Treating Patients With Advanced Solid Malignancies	IMCA12	Combination	National Cancer Institute (NCI)	Academia	Neoplasm	2009	30	Phase 1	Completed	163917	4917.52		81958.6	2458.76		32783.4	983.503
NCT00880282	Cixutumumab and Temsirolimus in Treating Younger Patients With Solid Tumors That Have Recurred or Not Responded to Treatment	IMCA12	Combination	National Cancer Institute (NCI)	Academia	Multiple	2009	39	Phase 1	Completed	163917	6392.77		81958.6	3196.39		32783.4	1278.55
NCT00831844	Cixutumumab in Treating Patients With Relapsed or Refractory Solid Tumors	IMCA12	Single	National Cancer Institute (NCI)	Academia	Multiple	2009	116	Phase 2	Completed	202883	23534.4		101441	11767.2		40576.5	4706.87
NCT01016015	Temsirolimus and Cixutumumab in Treating Patients With Locally Advanced, Metastatic, or Recurrent Soft Tissue Sarcoma or Bone Sarcoma	IMCA12	Combination	National Cancer Institute (NCI)	Academia	Sarcoma	2009	178	Phase 2	Completed	202883	36113.1		101441	18056.5		40576.5	7222.62
NCT01204476	Cixutumumab, Everolimus, and Octreotide Acetate in Treating Patients With Advanced Low to Intermediate Grade Neuroendocrine Carcinoma	IMCA12	Combination	National Cancer Institute (NCI)	Academia	Multiple	2010	27	Phase 1	Completed	163917	4425.77		81958.6	2212.88		32783.4	885.153
NCT00955305	Paclitaxel, Carboplatin, and Bevacizumab With or Without Cixutumumab in Treating Patients With Stage IV or Recurrent Non-small Cell Lung Cancer	IMCA12	Combination	National Cancer Institute (NCI)	Academia	Lung	2010	175	Phase 2	Terminated	154444	27027.7		77222	13513.9		30888.8	5405.54
NCT01413191	Cixutumumab in Treating Patients With Metastatic Melanoma of the Eye	IMCA12	Single	National Cancer Institute (NCI)	Academia	Melanoma	2011	18	Phase 2	Completed	202883	3651.89		101441	1825.94		40576.5	730.377
NCT01614795	Cixutumumab and Temsirolimus in Treating Younger Patients With Recurrent or Refractory Sarcoma	IMCA12	Combination	National Cancer Institute (NCI)	Academia	Sarcoma	2012	46	Phase 2	Completed	202883	9332.6		101441	4666.3		40576.5	1866.52
NCT01610544	18F FLT Imaging Studies of Treatment Response for Lung Cancer and Thymoma	IMCA12	Single	National Cancer Institute (NCI)	Academia	Lung	2012	77*	Phase 2	Withdrawn	154444	11953.5		77222	5976.77		30888.8	2390.71
NCT00965250	Multicenter Phase II Study of IMC-A12 in Patients With Thymoma and Thymic Carcinoma Who Have Been Previously Treated With Chemotherapy	IMCA12	Single	National Cancer Institute (NCI)|National Institutes of Health Clinical Center (CC)	Academia	Thymus	2009	49	Phase 2	Completed	202883	9941.24		101441	4970.62		40576.5	1988.25
NCT01160458	Phase II Study of IMC-A12 in Patients With Mesothelioma Who Have Been Previously Treated With Chemotherapy	IMCA12	Combination	National Cancer Institute (NCI)|National Institutes of Health Clinical Center (CC)	Academia	Mesothelioma	2010	20	Phase 2	Completed	202883	4057.65		101441	2028.83		40576.5	811.53
NCT01182883	A Phase I Study of IMC-A12 in Combination With Temsirolimus in Pediatric Patients With Recurrent or Refractory Solid Tumors	IMCA12	Combination	National Cancer Institute (NCI)|National Institutes of Health Clinical Center (CC)	Academia	Brain	2010	40*	Phase 1	Withdrawn	154444	6145.49		77222	3072.74		30888.8	1229.1
NCT00769795	Study of Effectiveness of IMC-A12 Antibody Combined With Hormone Therapy Prior to Surgery to Treat Prostate Cancer	IMCA12	Combination	University of Washington, Fred Hutchinson Cancer Research Center	Academia	Prostate	2008	29	Phase 2	Completed	202883	5883.59		101441	2941.8		40576.5	1176.72
NCT00951444	Gemcitabine Hydrochloride and Carboplatin With or Without MK-0646 as First-Line Therapy in Treating Patients With Stage IIIB or Stage IV Non-Small Cell Lung Cancer	MK0646	Combination	National Cancer Institute (NCI)	Academia	Lung	NA	77*	Phase 2	Withdrawn	154444	11953.5		77222	5976.77		30888.8	2390.71
NCT01600807	OSI-906 With Gemcitabine and Erlotinib for Metastatic Ductal Adenocarcinoma of the Pancreas	OSI906	Combination	Dana-Farber Cancer Institute	Academia	Pancreatic	NA	64*	Phase 1/Phase 2	Withdrawn	154444	9826.5		77222	4913.25		30888.8	1965.3
NCT01465815	Phase I/II Study of Postoperative Adjuvant Chemoradiation for Advanced-Stage Cutaneous Squamous Cell Carcinoma of the Head and Neck (cSCCHN)	OSI906	Combination	National Cancer Institute (NCI)	Academia	Carcinoma	2011	64*	Phase 1/Phase 2	Withdrawn	154444	9826.5		77222	4913.25		30888.8	1965.3
NCT01533246	Linsitinib in Treating Patients With Asymptomatic or Mildly Symptomatic Metastatic Prostate Cancer	OSI906	Single	National Cancer Institute (NCI)	Academia	Prostate	2012	17	Phase 2	Completed	202883	3449		101441	1724.5		40576.5	689.801
NCT01560260	Linsitinib in Treating Patients With Gastrointestinal Stromal Tumors	OSI906	Single	National Cancer Institute (NCI)	Academia	Multiple	2012	20	Phase 2	Completed	202883	4057.65		101441	2028.83		40576.5	811.53
NCT01533181	Linsitinib or Topotecan Hydrochloride in Treating Patients With Relapsed Small Cell Lung Cancer	OSI906	Single	National Cancer Institute (NCI)	Academia	Small Cell Lung	2012	44	Phase 2	Completed	202883	8926.83		101441	4463.42		40576.5	1785.37
NCT01013506	Phase 2, Endocrine Therapy + OSI-906 With or Without Erlotinib for Hormone-sensitive Metastatic Breast Cancer	OSI906	Combination	National Cancer Institute (NCI), Vanderbilt-Ingram Cancer Center	Academia	Breast	2009	77*	Phase 2	Withdrawn	154444	11953.5		77222	5976.77		30888.8	2390.71
NCT01016860	OSI-906 and Irinotecan in Patients With Advanced Cancer	OSI906	Combination	University of Colorado, Denver	Academia	Colorectal	2009	16	Phase 1	Terminated	154444	2471.1		77222	1235.55		30888.8	494.221
NCT01205685	Endocrine Therapy + OSI-906 With or Without Erlotinib for Hormone-Sensitive Metastatic Breast Cancer	OSI906	Combination	Vanderbilt-Ingram Cancer Center	Academia	Breast	2010	11	Phase 2	Terminated	154444	1698.88		77222	849.442		30888.8	339.777
							Total patient enrolment	2175.86			Total cost (thousand)	366806		Total cost	183403		Total cost	73361.2
											Total cost (million)	366.806		Total cost (million)	183.403		Total cost (million)	73.3612
Basket Estimated
NCT designation	Brief trial title	Drug code	Single agent or combination	Company or agency performing the trial	Trial sponsor	Cancer indication	Date of trial	Patient enrolment (Total)	Phase of trial	Trial status	Calculated programme cost per patient	Programme costs for IGF1R-arm only (thousand)		0.5 Estimated programme cost per patient	0.5 Estimated programme cost for IGF1R-arm only (thousand)		0.2 Estimated programme cost per patient	0.2 Estimated programme cost for IGF1R-arm only (thousand)
NCT00887159	A Randomized Phase II Study of Cisplatin and Etoposide in Combination With Either Hedgehog Inhibitor GDC-0449 or IGF-1R MOAB IMC-A12 for Patients With Extensive Stage	IMCA12	Combination	National Cancer Institute (NCI)	Academia	Lung	2009	56	Phase 2	Completed	202883	11361.4		101441	5680.71		40576.5	2272.28
NCT00986674	Carboplatin and Paclitaxel Combined With Cetuximab and/or IMC-A12 in Patients With Advanced Non-Small Cell Lung Cancer	IMCA12	Combination	National Cancer Institute (NCI)	Academia	Lung	2009	93	Phase 2	Completed	202883	18868.1		101441	9434.04		40576.5	3773.61
NCT01055314	Temozolomide, Cixutumumab, and Combination Chemotherapy in Treating Patients With Metastatic Rhabdomyosarcoma	IMCA12	Combination	National Cancer Institute (NCI)	Academia	Sarcoma	2010	100	Phase 2	Completed	202883	20288.3		101441	10144.1		40576.5	4057.65
NCT01120236	Bicalutamide and Goserelin or Leuprolide Acetate With or Without Cixutumumab in Treating Patients With Newly Diagnosed Metastatic Prostate Cancer	IMCA12	Combination	National Cancer Institute (NCI)	Academia	Prostate	2010	105	Phase 2	Completed	202883	21302.7		101441	10651.3		40576.5	4260.53
							Total patient enrolment	354			Total cost (thousand)	71820.4		Total cost (thousand)	35910.2		Total cost (thousand)	14364.1
											Total cost (million)	71.8204		Total cost (million)	35.9102		Total cost (million)	14.3641

## Sheet: eTable 3
eTable 3. An Excel spreadsheet showing the calculations to establish the mean expenses per patient per phase to be applied for trials where Evaluate Ltd were unable to provide estimates of expenditure.
Estimation Calculations
NCT designation	Trial sponsor	Patient enrolment	Phase of trial	Trial status	Programme costs provided by Evaluate Ltd. (thousand)
NCT00903006	Academia	11	Phase 1/Phase 2	Terminated	1630		Methodology for trials where Evaluate Ltd did not provide a value
NCT01142388	Academia	94	Phase 2	Active, not recruiting	11996.2		The 129 trials where values were provided by Evaluate Ltd were sorted into academic or industry-sponsored trials.
NCT00610129	Academia	25	Phase 2	Completed	3260		Trials were further sorted by trial phase and study status.
NCT00562380	Industry	64	Phase 1	Completed	11531
NCT00974896	Industry	46	Phase 1	Completed	8056.09		Methodology to estimate industry-sponsored trial costs
NCT01122199	Industry	27	Phase 1	Completed	4861.06		Based on the values provided by Evaluate Ltd, total costs per phase and total patients enrolled per phase in industry-sponsored trials were determined.
NCT01061788	Industry	43	Phase 1	Completed	9846.11		Total costs per phase were divided by enrolled patients per phase, in order to determine the cost per patient per phase.
NCT01233895	Industry	26	Phase 1	Completed	3506.6		It is not possible to accurately determine the ratio by which academic trials are less costly than industry trials.
NCT01062620	Industry	49	Phase 1	Completed	6487.99		We aim to identify a range for these costs by adapting the costs per phase per patient, provided by Evaluate ltd. and adjsuting these by a factor of 0.5 and 0.2.
NCT01466647	Industry	12	Phase 1	Completed	1337.49		These costs per patient per phase are then applied to the trials where Evaluate Ltd. did not provide a value.
NCT01725555	Industry	13	Phase 1	Completed	1393.76
NCT00555724	Industry	40	Phase 1	Completed	5865.9			Total costs per phase	Total enrolled patients per phase	Cost per patient per phase in industry-sponsored trials	0.5 Cost per patient per phase in industry-sponsored trials	0.2 Cost per patient per phase in industry-sponsored trials
NCT00970580	Industry	18	Phase 1	Completed	2485.88		Phase 1	3.0505e+08	1861	163917	81958.6	32783.4
NCT00956436	Industry	40	Phase 1	Completed	5424.03		Phase 1/Phase 2	1.51629e+08	867	174889	87444.7	34977.9
NCT00569036	Industry	63	Phase 1	Completed	4519.94		Phase 2	6.48615e+08	3197	202883	101441	40576.5
NCT00793897	Industry	21	Phase 1	Completed	1279.11		Phase 3	1.84689e+07	139	132870	66434.9	26574
NCT00898716	Industry	15	Phase 1	Completed	1748.22		Terminated, Withdrawn, Suspended	4.88815e+08	3165	154444	77222	30888.8
NCT01525823	Industry	26	Phase 1	Completed	2468
NCT01536145	Industry	47	Phase 1	Completed	7811.48
NCT01653158	Industry	46	Phase 1	Completed	7772.96
NCT00474760	Industry	65	Phase 1	Completed	11672.1
NCT00560573	Industry	46	Phase 1	Completed	6531.13
NCT00603538	Industry	19	Phase 1	Completed	2413.42
NCT00728390	Industry	74	Phase 1	Completed	12682.7
NCT00927966	Industry	21	Phase 1	Completed	2249.87
NCT00785538	Industry	24	Phase 1	Completed	4536.28
NCT00785941	Industry	16	Phase 1	Completed	2139.21
NCT01007032	Industry	21	Phase 1	Completed	4020.43
NCT00921336	Industry	72	Phase 1	Completed	7719.31
NCT00635778	Industry	50	Phase 1	Completed	7180
NCT00701103	Industry	80	Phase 1	Completed	13470
NCT00694356	Industry	15	Phase 1	Completed	1800
NCT00730379	Industry	87	Phase 1	Completed	12530
NCT00925015	Industry	20	Phase 1	Completed	2610
NCT00759785	Industry	48	Phase 1	Completed	6220
NCT00729742	Industry	49	Phase 1	Completed	6870
NCT01220570	Industry	63	Phase 1	Completed	8910
NCT01431547	Industry	21	Phase 1	Completed	2340
NCT01733004	Industry	42	Phase 1	Completed	23072.5
NCT00514306	Industry	79	Phase 1	Completed	10567
NCT00514007	Industry	95	Phase 1	Completed	14624.3
NCT00739453	Industry	95	Phase 1	Completed	12952.5
NCT01154335	Industry	18	Phase 1	Completed	2333.62
NCT01529684	Industry	5	Phase 1	Completed	2090
NCT00400361	Industry	98	Phase 1	Completed	27010
NCT00560144	Industry	34	Phase 1	Completed	8580
NCT00882674	Industry	8	Phase 1	Completed	1530
NCT01779336	Industry	70	Phase 1	Suspended	8290
NCT00729833	Industry	45	Phase 1	Terminated	6835.71
NCT00926263	Industry	28	Phase 1	Terminated	3636.21
NCT00976508	Industry	24	Phase 1	Terminated	3680.23
NCT01199367	Industry	11	Phase 1	Terminated	1289.2
NCT01243762	Industry	47	Phase 1	Terminated	6830
NCT00960063	Industry	4	Phase 1	Terminated	500
NCT02538627	Industry	5	Phase 1	Terminated	1572.5
NCT00985374	Industry	11	Phase 1	Terminated	1530
NCT00811993	Industry	104	Phase 1	Terminated	25810
NCT00464113	Industry	49	Phase 1	Terminated	6488.23
NCT00526838	Industry	84	Phase 1	Terminated	11287.1
NCT00788333	Industry	40	Phase 1/Phase 2	Completed	4560.43
NCT00147537	Industry	282	Phase 1/Phase 2	Completed	53822.5
NCT00560235	Industry	138	Phase 1/Phase 2	Completed	21984.9
NCT00769483	Industry	81	Phase 1/Phase 2	Completed	21130
NCT00869752	Industry	12	Phase 1/Phase 2	Completed	880
NCT00889382	Industry	152	Phase 1/Phase 2	Completed	21641.7
NCT00788957	Industry	46	Phase 1/Phase 2	Completed	8124.51
NCT00791154	Industry	74	Phase 1/Phase 2	Completed	12286.2
NCT00630552	Industry	42	Phase 1/Phase 2	Completed	7198.86
NCT00807612	Industry	49	Phase 1/Phase 2	Terminated	6290.77
NCT01708161	Industry	47	Phase 1/Phase 2	Terminated	7593.81
NCT01562899	Industry	77	Phase 1/Phase 2	Terminated	11126.1
NCT00819169	Industry	89	Phase 1/Phase 2	Terminated	12979
NCT00791544	Industry	13	Phase 1/Phase 2	Terminated	1588.84
NCT00908024	Industry	54	Phase 1/Phase 2	Terminated	8192.86
NCT00954512	Industry	15	Phase 1/Phase 2	Terminated	1940
NCT01672736	Industry	19	Phase 1/Phase 2	Terminated	2632.07
NCT01721577	Industry	30	Phase 1/Phase 2	Unknown status	3607.12
NCT00563680	Industry	38	Phase 2	Completed	6271.63
NCT00626106	Industry	156	Phase 2	Completed	22802.5
NCT00813605	Industry	155	Phase 2	Completed	23675.3
NCT01024387	Industry	60	Phase 2	Completed	10920
NCT01327612	Industry	12	Phase 2	Completed	2544.7
NCT01561456	Industry	100	Phase 2	Completed	11388
NCT00560560	Industry	168	Phase 2	Completed	24585.8
NCT00520481	Industry	41	Phase 2	Completed	7436.94
NCT00503685	Industry	65	Phase 2	Completed	8637.89
NCT00617734	Industry	97	Phase 2	Completed	15222.2
NCT00668148	Industry	113	Phase 2	Completed	16476.7
NCT00728949	Industry	93	Phase 2	Completed	16753.5
NCT00683475	Industry	138	Phase 2	Completed	20183.5
NCT00781911	Industry	43	Phase 2	Completed	8292.47
NCT00906373	Industry	47	Phase 2	Completed	8303.6
NCT00870870	Industry	64	Phase 2	Completed	9515.83
NCT00957853	Industry	16	Phase 2	Completed	2955.29
NCT01263782	Industry	64	Phase 2	Completed	11981.3
NCT01232452	Industry	172	Phase 2	Completed	29887.1
NCT00614393	Industry	344	Phase 2	Completed	92790
NCT00654420	Industry	95	Phase 2	Completed	15010
NCT00799240	Industry	27	Phase 2	Completed	4670
NCT01234857	Industry	115	Phase 2	Completed	16410
NCT01605396	Industry	80	Phase 2	Completed	13720
NCT00551213	Industry	67	Phase 2	Completed	8720
NCT02399137	Industry	88	Phase 2	Completed	45703.5
NCT01221077	Industry	88	Phase 2	Completed	11318.4
NCT02057380	Industry	13	Phase 2	Completed	1540.93
NCT02546544	Industry	16	Phase 2	Completed	1833.55
NCT00891930	Industry	36	Phase 2	Completed	5949.76
NCT00313781	Industry	134	Phase 2	Completed	23692.5
NCT01186861	Industry	102	Phase 2	Completed	13825.1
NCT04485949	Industry	93	Phase 2	Not yet recruiting	54891.1
NCT01042379	Industry	257	Phase 2	Recruiting	80706.2
NCT01318642	Industry	10	Phase 2	Terminated	1172.97
NCT00774878	Industry	18	Phase 2	Terminated	2370.7
NCT01225172	Industry	77	Phase 2	Terminated	9935.14
NCT00372996	Industry	219	Phase 2	Terminated	41389.9
NCT00977561	Industry	9	Phase 2	Terminated	1157.73
NCT00845039	Industry	4	Phase 2	Terminated	530.197
NCT01609231	Industry	11	Phase 2	Terminated	1560
NCT00617890	Industry	219	Phase 2	Terminated	37330
NCT01334710	Industry	3	Phase 2	Terminated	305.659
NCT01101906	Industry	23	Phase 2	Terminated	2392.01
NCT00773383	Industry	35	Phase 2	Terminated	6530
NCT00796107	Industry	6	Phase 2	Terminated	390
NCT00760929	Industry	114	Phase 2	Terminated	22057.5
NCT00642941	Industry	115	Phase 2	Terminated	29474.1
NCT00924989	Industry	139	Phase 3	Completed	18468.9
NCT01231347	Industry	800	Phase 3	Terminated	103118
NCT00596830	Industry	338	Phase 3	Terminated	52189.3
NCT00673049	Industry	289	Phase 3	Terminated	43212.4
